# Supplementary material for: In vivo biocompatibility analysis of the recellularized canine tracheal scaffolds with canine epithelial and endothelial progenitor cells
Source: Bioengineered. 2022 Feb 2;13(2):3551–65. doi: 10.1080/21655979.2021.2020392 (PMC8974223; doi:10.1080/21655979.2021.2020392)
Supplement: Supplemental Material [file KBIE_A_2020392_SM0523.zip]

Archive with 5 entries (4 files):
- supplementary/
- supplementary/Suppl Fig 1.tiff
- supplementary/Suppl Fig 2.tiff
- supplementary/Suppl Fig 3.tiff
- supplementary/Suppl Fig 4.tiff
